# Supplementary material for: ﻿Morphological and phylogenetic analyses reveal Xenosporidesmiaceae fam. nov, with seven Xenosporidesmium species
Source: MycoKeys. 2025 Oct 13;123:171–88. doi: 10.3897/mycokeys.123.164006 (PMC12538220; doi:10.3897/mycokeys.123.164006)
Supplement: XML Treatment for Xenosporidesmiaceae [file mycokeys.123.164006-treatment1.xml]

<!DOCTYPE tp:taxon-treatment
  PUBLIC "-//TaxonX//DTD Taxonomic Treatment Publishing DTD v0 20100105//EN" "tax-treatment-NSO.dtd">
<tp:taxon-treatment xmlns:tp="http://www.plazi.org/taxpub"><tp:treatment-meta><kwd-group><label>Taxon classification</label><kwd>
                <named-content content-type="kingdom">Fungi</named-content>
              </kwd><kwd>
                <named-content content-type="order">Distoseptisporales</named-content>
              </kwd><kwd>
                <named-content content-type="family">Xenosporidesmiaceae</named-content>
              </kwd></kwd-group><mixed-citation publication-type="journal"><person-group><name><surname>Liu</surname><given-names>Ling-Ling</given-names></name><name><surname>Gu</surname><given-names>Xiao-Feng</given-names></name><name><surname>Gou</surname><given-names>Jiu-Lan</given-names></name><name><surname>Liu</surname><given-names>Zuo-Yi</given-names></name><name><surname>Chen</surname><given-names>Ya-Ya</given-names></name><name><surname>Wu</surname><given-names>Jia-Hai</given-names></name><name><surname>Liu</surname><given-names>Yong-Xiang</given-names></name></person-group><article-title>﻿Morphological and phylogenetic analyses reveal <tp:taxon-name><tp:taxon-name-part taxon-name-part-type="family">Xenosporidesmiaceae</tp:taxon-name-part></tp:taxon-name> fam. nov, with seven <italic><tp:taxon-name><tp:taxon-name-part taxon-name-part-type="genus" reg="Xenosporidesmium">Xenosporidesmium</tp:taxon-name-part></tp:taxon-name></italic> species</article-title><source>MycoKeys</source><day>13</day><month>10</month><year>2025</year><volume>123</volume><fpage>171</fpage><lpage>188</lpage><pub-id pub-id-type="doi">10.3897/mycokeys.123.164006</pub-id></mixed-citation></tp:treatment-meta><tp:nomenclature><label>﻿</label><tp:taxon-name><object-id xmlns:xlink="http://www.w3.org/1999/xlink" content-type="arpha" xlink:type="simple">D226EE3E-473C-5938-8A9D-6604C9B929FB</object-id>
              <tp:taxon-name-part taxon-name-part-type="family">Xenosporidesmiaceae</tp:taxon-name-part>
              <object-id xmlns:xlink="http://www.w3.org/1999/xlink" xlink:type="simple">Fungal Names: FN 572989</object-id>
            </tp:taxon-name><tp:taxon-authority>L. L. Liu &amp; Z. Y. Liu</tp:taxon-authority><tp:taxon-status xmlns:xlink="http://www.w3.org/1999/xlink" xlink:type="simple">fam. nov.</tp:taxon-status></tp:nomenclature><tp:treatment-sec sec-type="etymology" id="SECID0EJLDI"><title>Etymology.</title><p>Referring to the name of the type genus.</p></tp:treatment-sec><tp:treatment-sec sec-type="description" id="SECID0EOLDI"><title>Description.</title><p><bold><italic>Colonies</italic></bold> on nature substrate effuse, hairy, scattered or in small groups. <bold><italic>Conidiophores</italic></bold> macronematous, mononematous, solitary, cylindrical, straight or slightly flexuous, dark brown, septate. <bold><italic>Conidiogenous cells</italic></bold> holoblastic, monoblastic, integrated, terminal, cylindrical, smooth, pale to dark brown. <bold><italic>Conidia</italic></bold> acrogenous, solitary, obclavate, pale brown to olivaceous, paler at the apex, tapering gradually towards the apex, smooth, straight or curved, distoseptate, with a mucilaginous sheath or apical appendage.</p></tp:treatment-sec><tp:treatment-sec sec-type="type genus" id="SECID0ELMDI"><title>Type genus.</title><p><italic><tp:taxon-name><tp:taxon-name-part taxon-name-part-type="genus" reg="Xenosporidesmium">Xenosporidesmium</tp:taxon-name-part></tp:taxon-name></italic> L. L. Liu &amp; Z. Y. Liu, gen. nov.</p></tp:treatment-sec><tp:treatment-sec sec-type="notes" id="SECID0EYMDI"><title>Notes.</title><p>The new family <tp:taxon-name><tp:taxon-name-part taxon-name-part-type="family">Xenosporidesmiaceae</tp:taxon-name-part></tp:taxon-name> is established to accommodate a distinct lineage comprising six <italic><tp:taxon-name><tp:taxon-name-part taxon-name-part-type="genus" reg="Sporidesmium">Sporidesmium</tp:taxon-name-part></tp:taxon-name></italic> species and one new species described herein. This lineage forms a highly supported clade (<abbrev xmlns:xlink="http://www.w3.org/1999/xlink" xlink:title="maximum likelihood" id="ABBRID0EKNDI" xlink:type="simple">ML</abbrev>/<abbrev xmlns:xlink="http://www.w3.org/1999/xlink" xlink:title="ultrafast bootstrap" id="ABBRID0EONDI" xlink:type="simple">BS</abbrev> = 100%, <abbrev xmlns:xlink="http://www.w3.org/1999/xlink" xlink:title="Bayesian inferences posterior probabilities" id="ABBRID0ESNDI" xlink:type="simple">BYPP</abbrev> = 1) in the multi-gene phylogeny (LSU, SSU, ITS, and <italic>rpb</italic>2), diverging from both <tp:taxon-name><tp:taxon-name-part taxon-name-part-type="order">Sporidesmiales</tp:taxon-name-part></tp:taxon-name> and <tp:taxon-name><tp:taxon-name-part taxon-name-part-type="order">Distoseptisporales</tp:taxon-name-part></tp:taxon-name>. All members share pale brown, sheathed or appendaged conidia and are exclusively associated with freshwater habitats (<xref ref-type="bibr" rid="B10">Hyde et al. 2016</xref>; <xref ref-type="bibr" rid="B16">Liu et al. 2019</xref>; <xref ref-type="bibr" rid="B34">Wang et al. 2024</xref>). The family is proposed to resolve the phylogenetic placement of these morphologically similar yet evolutionarily distinct taxa, and its establishment aims to avoid taxonomic confusion with the currently recognized <italic><tp:taxon-name><tp:taxon-name-part taxon-name-part-type="genus" reg="Sporidesmium">Sporidesmium</tp:taxon-name-part></tp:taxon-name></italic><italic>sensu stricto</italic>.</p></tp:treatment-sec><ref-list><ref id="B10"><mixed-citation xmlns:xlink="http://www.w3.org/1999/xlink" xlink:type="simple"><person-group><name name-style="western"><surname>Hyde</surname><given-names>KD</given-names></name><name name-style="western"><surname>Hongsanan</surname><given-names>S</given-names></name><name name-style="western"><surname>Jeewon</surname><given-names>R</given-names></name><name name-style="western"><surname>Bhat</surname><given-names>DJ</given-names></name><name name-style="western"><surname>McKenzie</surname><given-names>EHC</given-names></name><name name-style="western"><surname>Jones</surname><given-names>EBG</given-names></name><name name-style="western"><surname>Phookamsak</surname><given-names>R</given-names></name><name name-style="western"><surname>Ariyawansa</surname><given-names>HA</given-names></name><name name-style="western"><surname>Boonmee</surname><given-names>S</given-names></name><name name-style="western"><surname>Zhao</surname><given-names>Q</given-names></name><name name-style="western"><surname>Abdel-Aziz</surname><given-names>FA</given-names></name><name name-style="western"><surname>Abdel-Wahab</surname><given-names>MA</given-names></name><name name-style="western"><surname>Banmai</surname><given-names>S</given-names></name><name name-style="western"><surname>Chomnunti</surname><given-names>P</given-names></name><name name-style="western"><surname>Cui</surname><given-names>BK</given-names></name><name name-style="western"><surname>Daranagama</surname><given-names>DA</given-names></name><name name-style="western"><surname>Das</surname><given-names>K</given-names></name><name name-style="western"><surname>Dayarathne</surname><given-names>MC</given-names></name><name name-style="western"><surname>de Silva</surname><given-names>NI</given-names></name><name name-style="western"><surname>Dissanayake</surname><given-names>AJ</given-names></name><name name-style="western"><surname>Doilom</surname><given-names>M</given-names></name><name name-style="western"><surname>Ekanayaka</surname><given-names>AH</given-names></name><name name-style="western"><surname>Gibertoni</surname><given-names>TB</given-names></name><name name-style="western"><surname>Go’esNeto</surname><given-names>A</given-names></name><name name-style="western"><surname>Huang</surname><given-names>SK</given-names></name><name name-style="western"><surname>Jayasiri</surname><given-names>SC</given-names></name><name name-style="western"><surname>Jayawardena</surname><given-names>RS</given-names></name><name name-style="western"><surname>Konta</surname><given-names>S</given-names></name><name name-style="western"><surname>Lee</surname><given-names>HB</given-names></name><name name-style="western"><surname>Li</surname><given-names>WJ</given-names></name><name name-style="western"><surname>Lin</surname><given-names>CG</given-names></name><name name-style="western"><surname>Liu</surname><given-names>JK</given-names></name><name name-style="western"><surname>Lu</surname><given-names>YZ</given-names></name><name name-style="western"><surname>Luo</surname><given-names>ZL</given-names></name><name name-style="western"><surname>Manawasinghe</surname><given-names>IS</given-names></name><name name-style="western"><surname>Manimohan</surname><given-names>P</given-names></name><name name-style="western"><surname>Mapook</surname><given-names>A</given-names></name><name name-style="western"><surname>Niskanen</surname><given-names>T</given-names></name><name name-style="western"><surname>Norphanphoun</surname><given-names>C</given-names></name><name name-style="western"><surname>Papizadeh</surname><given-names>M</given-names></name><name name-style="western"><surname>Perera</surname><given-names>RH</given-names></name><name name-style="western"><surname>Phukhamsakda</surname><given-names>C</given-names></name><name name-style="western"><surname>Richter</surname><given-names>C</given-names></name><name name-style="western"><surname>de Santiago</surname><given-names>ALCMA</given-names></name><name name-style="western"><surname>Drechsler-Santos</surname><given-names>ER</given-names></name><name name-style="western"><surname>Senanayake</surname><given-names>IC</given-names></name><name name-style="western"><surname>Tanaka</surname><given-names>K</given-names></name><name name-style="western"><surname>TMDS</surname><given-names>T</given-names></name><name name-style="western"><surname>Thambugala</surname><given-names>KM</given-names></name><name name-style="western"><surname>Tian</surname><given-names>Q</given-names></name><name name-style="western"><surname>Tibpromma</surname><given-names>S</given-names></name><name name-style="western"><surname>Thongbai</surname><given-names>B</given-names></name><name name-style="western"><surname>Vizzini</surname><given-names>A</given-names></name><name name-style="western"><surname>Wanasinghe</surname><given-names>DN</given-names></name><name name-style="western"><surname>Wijayawardene</surname><given-names>NN</given-names></name><name name-style="western"><surname>Wu</surname><given-names>HX</given-names></name><name name-style="western"><surname>Yang</surname><given-names>J</given-names></name><name name-style="western"><surname>Zeng</surname><given-names>XY</given-names></name><name name-style="western"><surname>Zhang</surname><given-names>H</given-names></name><name name-style="western"><surname>Zhang</surname><given-names>JF</given-names></name><name name-style="western"><surname>Bulgakov</surname><given-names>TS</given-names></name><name name-style="western"><surname>Camporesi</surname><given-names>E</given-names></name><name name-style="western"><surname>Bahkali</surname><given-names>AH</given-names></name><name name-style="western"><surname>Amoozegar</surname><given-names>MA</given-names></name><name name-style="western"><surname>Araujo-Neta</surname><given-names>LS</given-names></name><name name-style="western"><surname>Ammirati</surname><given-names>JF</given-names></name><name name-style="western"><surname>Baghela</surname><given-names>A</given-names></name><name name-style="western"><surname>Bhatt</surname><given-names>RP</given-names></name><name name-style="western"><surname>Bojantchev</surname><given-names>D</given-names></name><name name-style="western"><surname>Buyck</surname><given-names>B</given-names></name><name name-style="western"><surname>da Silva</surname><given-names>GA</given-names></name><name name-style="western"><surname>de Lima</surname><given-names>CLF</given-names></name><name name-style="western"><surname>de Oliveira</surname><given-names>RJV</given-names></name><name name-style="western"><surname>de Souza</surname><given-names>CAF</given-names></name><name name-style="western"><surname>Dai</surname><given-names>YC</given-names></name><name name-style="western"><surname>Dima</surname><given-names>B</given-names></name><name name-style="western"><surname>Duong</surname><given-names>TT</given-names></name><name name-style="western"><surname>Ercole</surname><given-names>E</given-names></name><name name-style="western"><surname>MafaldaFreire</surname><given-names>F</given-names></name><name name-style="western"><surname>Ghosh</surname><given-names>F</given-names></name><name name-style="western"><surname>Hashimoto</surname><given-names>A</given-names></name><name name-style="western"><surname>Kamolhan</surname><given-names>S</given-names></name><name name-style="western"><surname>Kang</surname><given-names>JC</given-names></name><name name-style="western"><surname>Karunarathna</surname><given-names>SC</given-names></name><name name-style="western"><surname>Kirk</surname><given-names>PM</given-names></name><name name-style="western"><surname>Kytövuori</surname><given-names>I</given-names></name><name name-style="western"><surname>Lantieri</surname><given-names>A</given-names></name><name name-style="western"><surname>Liimatainen</surname><given-names>K</given-names></name><name name-style="western"><surname>Liu</surname><given-names>ZY</given-names></name><name name-style="western"><surname>Liu</surname><given-names>XZ</given-names></name><name name-style="western"><surname>Lücking</surname><given-names>R</given-names></name><name name-style="western"><surname>Medardi</surname><given-names>G</given-names></name><name name-style="western"><surname>Mortimer</surname><given-names>PE</given-names></name><name name-style="western"><surname>TTT</surname><given-names>N</given-names></name><name name-style="western"><surname>Promputtha</surname><given-names>I</given-names></name><name name-style="western"><surname>KNA</surname><given-names>R</given-names></name><name name-style="western"><surname>Reck</surname><given-names>MA</given-names></name><name name-style="western"><surname>Lumyong</surname><given-names>S</given-names></name><name name-style="western"><surname>Shahzadeh-Fazeli</surname><given-names>SA</given-names></name><name name-style="western"><surname>Stadler</surname><given-names>M</given-names></name><name name-style="western"><surname>Soudi</surname><given-names>MR</given-names></name><name name-style="western"><surname>Su</surname><given-names>HY</given-names></name><name name-style="western"><surname>Takahashi</surname><given-names>T</given-names></name><name name-style="western"><surname>Tangthirasunun</surname><given-names>N</given-names></name><name name-style="western"><surname>Uniyal</surname><given-names>P</given-names></name><name name-style="western"><surname>Wang</surname><given-names>Y</given-names></name><name name-style="western"><surname>Wen</surname><given-names>TC</given-names></name><name name-style="western"><surname>Xu</surname><given-names>JC</given-names></name><name name-style="western"><surname>Zhang</surname><given-names>ZK</given-names></name><name name-style="western"><surname>Zhao</surname><given-names>YC</given-names></name><name name-style="western"><surname>Zhou</surname><given-names>JL</given-names></name><name name-style="western"><surname>Zhu</surname><given-names>L</given-names></name></person-group> (<year>2016</year>) <article-title>Fungal diversity notes 367–490: taxonomic and phylogenetic contributions to fungal taxa.</article-title><source>Fungal diversity</source><volume>80</volume>: <fpage>1</fpage>–<lpage>270</lpage>. <ext-link xlink:href="10.1007/s13225-016-0373-x" ext-link-type="doi" xlink:type="simple">https://doi.org/10.1007/s13225-016-0373-x</ext-link></mixed-citation></ref><ref id="B16"><mixed-citation xmlns:xlink="http://www.w3.org/1999/xlink" xlink:type="simple"><person-group><name name-style="western"><surname>Liu</surname><given-names>LL</given-names></name><name name-style="western"><surname>Yang</surname><given-names>J</given-names></name><name name-style="western"><surname>Liu</surname><given-names>NG</given-names></name><name name-style="western"><surname>Chen</surname><given-names>YY</given-names></name><name name-style="western"><surname>Gui</surname><given-names>XX</given-names></name><name name-style="western"><surname>Liu</surname><given-names>ZY</given-names></name></person-group> (<year>2019</year>) <article-title><italic><tp:taxon-name><tp:taxon-name-part taxon-name-part-type="genus">Sporidesmium</tp:taxon-name-part> <tp:taxon-name-part taxon-name-part-type="species">guizhouense</tp:taxon-name-part></tp:taxon-name></italic> sp. nov. (<tp:taxon-name><tp:taxon-name-part taxon-name-part-type="class">Sordariomycetes</tp:taxon-name-part></tp:taxon-name><italic>incertae sedis</italic>), a new species from a freshwater habitat in Guizhou Province, China.</article-title><source>Phytotaxa</source><volume>422</volume>: <fpage>144</fpage>–<lpage>156</lpage>. <ext-link xlink:href="10.11646/phytotaxa.422.2.2" ext-link-type="doi" xlink:type="simple">https://doi.org/10.11646/phytotaxa.422.2.2</ext-link></mixed-citation></ref><ref id="B34"><mixed-citation xmlns:xlink="http://www.w3.org/1999/xlink" xlink:type="simple"><person-group><name name-style="western"><surname>Wang</surname><given-names>WP</given-names></name><name name-style="western"><surname>Hyde</surname><given-names>KD</given-names></name><name name-style="western"><surname>Bao</surname><given-names>DF</given-names></name><name name-style="western"><surname>Wanasinghe</surname><given-names>DN</given-names></name><name name-style="western"><surname>Lin</surname><given-names>CG</given-names></name><name name-style="western"><surname>Shen</surname><given-names>HW</given-names></name><name name-style="western"><surname>Lu</surname><given-names>YZ</given-names></name><name name-style="western"><surname>Zhang</surname><given-names>ZQ</given-names></name><name name-style="western"><surname>Su</surname><given-names>XJ</given-names></name><name name-style="western"><surname>Li</surname><given-names>YX</given-names></name><name name-style="western"><surname>Al-Otibi</surname><given-names>F</given-names></name><name name-style="western"><surname>Yang</surname><given-names>LQ</given-names></name><name name-style="western"><surname>Luo</surname><given-names>ZL</given-names></name></person-group> (<year>2024</year>) <article-title>Lignicolous freshwater fungi from karst landscapes in Yunnan Province, China.</article-title><source>Mycosphere</source><volume>15</volume>: <fpage>6525</fpage>–<lpage>6640</lpage>. <ext-link xlink:href="10.5943/mycosphere/15/1/29" ext-link-type="doi" xlink:type="simple">https://doi.org/10.5943/mycosphere/15/1/29</ext-link></mixed-citation></ref></ref-list></tp:taxon-treatment>
