# Supplementary material for: ﻿Morphological and phylogenetic analyses reveal Xenosporidesmiaceae fam. nov, with seven Xenosporidesmium species
Source: MycoKeys. 2025 Oct 13;123:171–88. doi: 10.3897/mycokeys.123.164006 (PMC12538220; doi:10.3897/mycokeys.123.164006)
Supplement: XML Treatment for Xenosporidesmium caohaiense [file mycokeys.123.164006-treatment3.xml]

<!DOCTYPE tp:taxon-treatment
  PUBLIC "-//TaxonX//DTD Taxonomic Treatment Publishing DTD v0 20100105//EN" "tax-treatment-NSO.dtd">
<tp:taxon-treatment xmlns:tp="http://www.plazi.org/taxpub"><tp:treatment-meta><kwd-group><label>Taxon classification</label><kwd>
                <named-content content-type="kingdom">Fungi</named-content>
              </kwd><kwd>
                <named-content content-type="order">Distoseptisporales</named-content>
              </kwd><kwd>
                <named-content content-type="family">Xenosporidesmiaceae</named-content>
              </kwd></kwd-group><mixed-citation publication-type="journal"><person-group><name><surname>Liu</surname><given-names>Ling-Ling</given-names></name><name><surname>Gu</surname><given-names>Xiao-Feng</given-names></name><name><surname>Gou</surname><given-names>Jiu-Lan</given-names></name><name><surname>Liu</surname><given-names>Zuo-Yi</given-names></name><name><surname>Chen</surname><given-names>Ya-Ya</given-names></name><name><surname>Wu</surname><given-names>Jia-Hai</given-names></name><name><surname>Liu</surname><given-names>Yong-Xiang</given-names></name></person-group><article-title>﻿Morphological and phylogenetic analyses reveal <tp:taxon-name><tp:taxon-name-part taxon-name-part-type="family">Xenosporidesmiaceae</tp:taxon-name-part></tp:taxon-name> fam. nov, with seven <italic><tp:taxon-name><tp:taxon-name-part taxon-name-part-type="genus" reg="Xenosporidesmium">Xenosporidesmium</tp:taxon-name-part></tp:taxon-name></italic> species</article-title><source>MycoKeys</source><day>13</day><month>10</month><year>2025</year><volume>123</volume><fpage>171</fpage><lpage>188</lpage><pub-id pub-id-type="doi">10.3897/mycokeys.123.164006</pub-id></mixed-citation></tp:treatment-meta><tp:nomenclature><label>﻿</label><tp:taxon-name><object-id xmlns:xlink="http://www.w3.org/1999/xlink" content-type="arpha" xlink:type="simple">F19475B5-3072-5237-99D9-BB39FEAA61C6</object-id>
              <tp:taxon-name-part taxon-name-part-type="genus" reg="Xenosporidesmium">Xenosporidesmium</tp:taxon-name-part>
              <tp:taxon-name-part taxon-name-part-type="species" reg="caohaiense">caohaiense</tp:taxon-name-part>
              <object-id xmlns:xlink="http://www.w3.org/1999/xlink" xlink:type="simple">Index Fungorum: IF904247</object-id>
            </tp:taxon-name><tp:taxon-authority>L. L. Liu &amp; Z. Y. Liu</tp:taxon-authority><tp:taxon-status xmlns:xlink="http://www.w3.org/1999/xlink" xlink:type="simple">sp. nov.</tp:taxon-status><xref ref-type="fig" rid="F1">Fig. 2</xref></tp:nomenclature><tp:treatment-sec sec-type="etymology" id="SECID0ECYDI"><title>Etymology.</title><p>The epithet “caohaiense” refers to the type location, Caohai National Nature Reserve.</p><fig id="F1" position="float" orientation="portrait"><object-id xmlns:xlink="http://www.w3.org/1999/xlink" content-type="doi" xlink:type="simple">10.3897/mycokeys.123.164006.figure2</object-id><object-id xmlns:xlink="http://www.w3.org/1999/xlink" content-type="arpha" xlink:type="simple">EA9796D8-F14A-5012-B4C6-BA06DCEFABA6</object-id><label>Figure 2.</label><caption><p><italic><tp:taxon-name><tp:taxon-name-part taxon-name-part-type="genus" reg="Xenosporidesmium">Xenosporidesmium</tp:taxon-name-part> <tp:taxon-name-part taxon-name-part-type="species" reg="caohaiense">caohaiense</tp:taxon-name-part></tp:taxon-name></italic> (<named-content xmlns:xlink="http://www.w3.org/1999/xlink" content-type="dwc:institutional_code" xlink:title="Herbarium of Cryptogams, Kunming Institute of Botany" xlink:href="http://grbio.org/institution/cryptogamic-herbarium-kunming-institute-botany" xlink:type="simple">HKAS</named-content> 150269, holotype) a, b. Colony on wood; c–f. Conidiophores and conidia; g–k. Conidia; l, m. Conidiophores with conidiogenous cells; n. Germinated conidium; o, p. Culture; o. from above; p. from below. Scale bars: 50 μm (c–f, l, m); 25 μm (g–m, n).</p></caption><graphic xmlns:xlink="http://www.w3.org/1999/xlink" xlink:href="mycokeys-123-171-g002.jpg" position="float" orientation="portrait" xlink:type="simple" id="oo_1436963.jpg"><uri content-type="original_file" xlink:type="simple">https://binary.pensoft.net/fig/1436963</uri></graphic></fig></tp:treatment-sec><tp:treatment-sec sec-type="Holotype" id="SECID0ENZDI"><title>Holotype.</title><p><named-content xmlns:xlink="http://www.w3.org/1999/xlink" content-type="dwc:institutional_code" xlink:title="Herbarium of Cryptogams, Kunming Institute of Botany" xlink:href="http://grbio.org/institution/cryptogamic-herbarium-kunming-institute-botany" xlink:type="simple">HKAS</named-content> 150269</p></tp:treatment-sec><tp:treatment-sec sec-type="description" id="SECID0EXZDI"><title>Description.</title><p><bold><italic>Saprobic</italic></bold> on decaying submerged wood in freshwater habitats. <bold>Sexual morph</bold>: Unknown. <bold>Asexual morph</bold>: Hyphomycetous. <bold><italic>Colonies</italic></bold> on natural substrate effuse, hairy, dark brown, scattered or in small groups, velvety. <bold><italic>Mycelium</italic></bold> mostly immersed, composed of pale to brown, branched, septate, smooth hyphae. <bold><italic>Conidiophores</italic></bold> macronematous, mononematous, erect, solitary, straight or slightly flexuous, unbranched, cylindrical, dark brown, 1–3-septate, 25.5–50 × 3.5–6 μm (<italic>x̄</italic> = 37 × 4.5 μm, n = 20). <bold><italic>Conidiogenous cells</italic></bold> monoblastic, integrated, terminal, cylindrical or lageniform, pale brown, (6–)9–14.5 × 2.5–5.5 μm (<italic>x̄</italic> = 11 × 4 μm, n = 20). <bold><italic>Conidia</italic></bold> 35–51 × 7.5–11 μm (<italic>x̄</italic> = 42 × 9 μm, n = 20), acrogenous, solitary, obclavate, pale brown, straight or slightly flexuous, apically rostrate, hyaline to pale brown, often with a mucilaginous sheath, truncate at the base, 8–13-distoseptate, guttulate, smooth-walled, thin-walled.</p></tp:treatment-sec><tp:treatment-sec sec-type="description" id="SECID0EN2DI"><title>Culture characteristics.</title><p>Conidia germinating on <abbrev xmlns:xlink="http://www.w3.org/1999/xlink" xlink:title="potato dextrose agar" id="ABBRID0ET2DI" xlink:type="simple">PDA</abbrev> medium within 12 h. Germ tubes produced from the apex. Colonies on <abbrev xmlns:xlink="http://www.w3.org/1999/xlink" xlink:title="potato dextrose agar" id="ABBRID0EX2DI" xlink:type="simple">PDA</abbrev> medium reaching 20 mm diam. after 3 weeks at 25 °C, circular, flat, centrally umbonate, with velvety, white to pale yellow mycelium on the surface; in reverse pale yellow with entire margin.</p></tp:treatment-sec><tp:treatment-sec sec-type="material" id="SECID0E22DI"><title>Material examined.</title><p>China • Guizhou Province, Bijie City, Weining District, Caohai National Nature Reserve, on decaying wood submerged in a freshwater lake, 4 October 2018, L.L. Liu, 18C-69 (<named-content xmlns:xlink="http://www.w3.org/1999/xlink" content-type="dwc:institutional_code" xlink:title="Herbarium of Cryptogams, Kunming Institute of Botany" xlink:href="http://grbio.org/institution/cryptogamic-herbarium-kunming-institute-botany" xlink:type="simple">HKAS</named-content> 150269, holotype; <abbrev xmlns:xlink="http://www.w3.org/1999/xlink" xlink:title="Herbarium of Guizhou Academy of Agriculture Sciences" id="ABBRID0EF3DI" xlink:type="simple">GZAAS</abbrev> 20-0429, isotype), ex-type cultures GZCC19-0534; China • Guizhou Province, Zunyi City, Chishui District, on decaying wood submerged in a freshwater stream, 16 July 2019, J. Yang, CS2-6-1 (<named-content xmlns:xlink="http://www.w3.org/1999/xlink" content-type="dwc:institutional_code" xlink:title="Herbarium of Cryptogams, Kunming Institute of Botany" xlink:href="http://grbio.org/institution/cryptogamic-herbarium-kunming-institute-botany" xlink:type="simple">HKAS</named-content> 150268), living cultures <abbrev xmlns:xlink="http://www.w3.org/1999/xlink" xlink:title="Guizhou Culture Collection" id="ABBRID0EN3DI" xlink:type="simple">GZCC</abbrev> 19-0533.</p></tp:treatment-sec><tp:treatment-sec sec-type="notes" id="SECID0ER3DI"><title>Notes.</title><p><italic><tp:taxon-name><tp:taxon-name-part taxon-name-part-type="genus" reg="Xenosporidesmium">Xenosporidesmium</tp:taxon-name-part> <tp:taxon-name-part taxon-name-part-type="species" reg="caohaiense">caohaiense</tp:taxon-name-part></tp:taxon-name></italic> forms a distinct lineage and clusters within the <italic><tp:taxon-name><tp:taxon-name-part taxon-name-part-type="genus" reg="Xenosporidesmium">Xenosporidesmium</tp:taxon-name-part></tp:taxon-name></italic> clade by high support (<abbrev xmlns:xlink="http://www.w3.org/1999/xlink" xlink:title="Maximum likelihood bootstrap supports" id="ABBRID0EJ4DI" xlink:type="simple">ML-BS</abbrev> = 100%, <abbrev xmlns:xlink="http://www.w3.org/1999/xlink" xlink:title="Bayesian inferences posterior probabilities" id="ABBRID0EN4DI" xlink:type="simple">BYPP</abbrev> = 1) in the phylogenetic tree, indicating a close relationship with other <italic><tp:taxon-name><tp:taxon-name-part taxon-name-part-type="genus" reg="Xenosporidesmium">Xenosporidesmium</tp:taxon-name-part></tp:taxon-name></italic>. The morphological differences with other <italic><tp:taxon-name><tp:taxon-name-part taxon-name-part-type="genus" reg="Xenosporidesmium">Xenosporidesmium</tp:taxon-name-part></tp:taxon-name></italic> species are shown in Table <xref ref-type="table" rid="T2">2</xref>. <italic><tp:taxon-name><tp:taxon-name-part taxon-name-part-type="genus" reg="Xenosporidesmium">Xenosporidesmium</tp:taxon-name-part> <tp:taxon-name-part taxon-name-part-type="species" reg="filiforme">filiforme</tp:taxon-name-part></tp:taxon-name></italic> is distinguished from other <italic><tp:taxon-name><tp:taxon-name-part taxon-name-part-type="genus" reg="Xenosporidesmium">Xenosporidesmium</tp:taxon-name-part></tp:taxon-name></italic> species by possessing an apical appendage. <italic><tp:taxon-name><tp:taxon-name-part taxon-name-part-type="genus" reg="Xenosporidesmium">Xenosporidesmium</tp:taxon-name-part> <tp:taxon-name-part taxon-name-part-type="species" reg="caohaiense">caohaiense</tp:taxon-name-part></tp:taxon-name></italic> can be differentiated from all other species (except <italic><tp:taxon-name><tp:taxon-name-part taxon-name-part-type="genus" reg="Xenosporidesmium">X.</tp:taxon-name-part> <tp:taxon-name-part taxon-name-part-type="species" reg="olivaceoconidium">olivaceoconidium</tp:taxon-name-part></tp:taxon-name></italic>) based on the dimensions of its conidiophores, conidiogenous cells,and conidia. Although <italic><tp:taxon-name><tp:taxon-name-part taxon-name-part-type="genus" reg="Xenosporidesmium">X.</tp:taxon-name-part> <tp:taxon-name-part taxon-name-part-type="species" reg="caohaiense">caohaiense</tp:taxon-name-part></tp:taxon-name></italic> and <italic><tp:taxon-name><tp:taxon-name-part taxon-name-part-type="genus" reg="Xenosporidesmium">X.</tp:taxon-name-part> <tp:taxon-name-part taxon-name-part-type="species" reg="olivaceoconidium">olivaceoconidium</tp:taxon-name-part></tp:taxon-name></italic> exhibit highly similar morphological characteristics, they are phylogenetically distant in the tree. Additionally, there are 43 bp differences (313 bp, without gaps) in the ITS region between these two species. Therefore, we introduce <italic><tp:taxon-name><tp:taxon-name-part taxon-name-part-type="genus" reg="Xenosporidesmium">Xenosporidesmium</tp:taxon-name-part> <tp:taxon-name-part taxon-name-part-type="species" reg="caohaiense">caohaiense</tp:taxon-name-part></tp:taxon-name></italic> as a novel species here.</p><table-wrap id="T2" position="float" orientation="portrait"><label>Table 2.</label><caption><p>Comparative morphological characteristics of <italic><tp:taxon-name><tp:taxon-name-part taxon-name-part-type="genus" reg="Xenosporidesmium">Xenosporidesmium</tp:taxon-name-part></tp:taxon-name></italic> species.</p></caption><table id="TID0EVSDK" rules="all"><tbody><tr><th rowspan="1" colspan="1">Taxa</th><th rowspan="1" colspan="1">Strain</th><th rowspan="1" colspan="1">Conidiophores</th><th rowspan="1" colspan="1">Conidiogenous cells</th><th rowspan="1" colspan="1">Conidia</th></tr><tr><td rowspan="1" colspan="1">
                      <italic>
                        <tp:taxon-name><tp:taxon-name-part taxon-name-part-type="genus" reg="Xenosporidesmium">X.</tp:taxon-name-part> <tp:taxon-name-part taxon-name-part-type="species" reg="aquaticivaginatum">aquaticivaginatum</tp:taxon-name-part></tp:taxon-name>
                      </italic>
                    </td><td rowspan="1" colspan="1">MFLUCC 15-0624</td><td rowspan="1" colspan="1">60–125 × 4–6</td><td rowspan="1" colspan="1">NA</td><td rowspan="1" colspan="1">49.5–80.5 × 10.5–14,6–10-distoseptate, with a sheath</td></tr><tr><td rowspan="1" colspan="1">
                      <italic>
                        <tp:taxon-name><tp:taxon-name-part taxon-name-part-type="genus" reg="Xenosporidesmium">X.</tp:taxon-name-part> <tp:taxon-name-part taxon-name-part-type="species" reg="caohaiense">caohaiense</tp:taxon-name-part></tp:taxon-name>
                      </italic>
                    </td><td rowspan="1" colspan="1"><abbrev xmlns:xlink="http://www.w3.org/1999/xlink" xlink:title="Guizhou Culture Collection" id="ABBRID0EBDAK" xlink:type="simple">GZCC</abbrev> 19-0534</td><td rowspan="1" colspan="1">25.5–50 × 3.5–6</td><td rowspan="1" colspan="1">(6–)9–14.5 × 2.5–5.5</td><td rowspan="1" colspan="1">35–51 × 7.5–11, 8–13-distoseptate, with a sheath</td></tr><tr><td rowspan="1" colspan="1">
                      <italic>
                        <tp:taxon-name><tp:taxon-name-part taxon-name-part-type="genus" reg="Xenosporidesmium">X.</tp:taxon-name-part> <tp:taxon-name-part taxon-name-part-type="species" reg="filiforme">filiforme</tp:taxon-name-part></tp:taxon-name>
                      </italic>
                    </td><td rowspan="1" colspan="1"><named-content xmlns:xlink="http://www.w3.org/1999/xlink" content-type="dwc:institutional_code" xlink:title="Herbarium of Cryptogams, Kunming Institute of Botany" xlink:href="http://grbio.org/institution/cryptogamic-herbarium-kunming-institute-botany" xlink:type="simple">HKAS</named-content> 130435</td><td rowspan="1" colspan="1">22–54 × 3.5–4.9 µm</td><td rowspan="1" colspan="1">12–16 × 3.6–4.9 µm</td><td rowspan="1" colspan="1">53–100 × 5.8–9.5 µm, mostly 10-distoseptate, with an apical appendage</td></tr><tr><td rowspan="1" colspan="1">
                      <italic>
                        <tp:taxon-name><tp:taxon-name-part taxon-name-part-type="genus" reg="Xenosporidesmium">X.</tp:taxon-name-part> <tp:taxon-name-part taxon-name-part-type="species" reg="guizhouense">guizhouense</tp:taxon-name-part></tp:taxon-name>
                      </italic>
                    </td><td rowspan="1" colspan="1">CGMCC3.19605</td><td rowspan="1" colspan="1">23–59 × 2–4.6</td><td rowspan="1" colspan="1">13–25 × 3.1–4</td><td rowspan="1" colspan="1">46–86 × 7–11.4, 6– 10-septate, with a sheath</td></tr><tr><td rowspan="1" colspan="1">
                      <italic>
                        <tp:taxon-name><tp:taxon-name-part taxon-name-part-type="genus" reg="Xenosporidesmium">X.</tp:taxon-name-part> <tp:taxon-name-part taxon-name-part-type="species" reg="guttulatum">guttulatum</tp:taxon-name-part></tp:taxon-name>
                      </italic>
                    </td><td rowspan="1" colspan="1">KUNCC 23-13374</td><td rowspan="1" colspan="1">26–55 × 3.4–5 µm</td><td rowspan="1" colspan="1">12– 20 × 3–4.8 µm</td><td rowspan="1" colspan="1">44–84 × 8.7–12 µm,6–14-distoseptate, with a sheath</td></tr><tr><td rowspan="1" colspan="1">
                      <italic>
                        <tp:taxon-name><tp:taxon-name-part taxon-name-part-type="genus" reg="Xenosporidesmium">X.</tp:taxon-name-part> <tp:taxon-name-part taxon-name-part-type="species" reg="nujiangense">nujiangense</tp:taxon-name-part></tp:taxon-name>
                      </italic>
                    </td><td rowspan="1" colspan="1">DLUCC 983</td><td rowspan="1" colspan="1">31–51 × 4–5.5 µm</td><td rowspan="1" colspan="1">11.5–16.5 × 4–5 µm</td><td rowspan="1" colspan="1">54–69 × 10–12.5 µm, 10–14-septate, with a sheath</td></tr><tr><td rowspan="1" colspan="1">
                      <italic>
                        <tp:taxon-name><tp:taxon-name-part taxon-name-part-type="genus" reg="Xenosporidesmium">X.</tp:taxon-name-part> <tp:taxon-name-part taxon-name-part-type="species" reg="olivaceoconidium">olivaceoconidium</tp:taxon-name-part></tp:taxon-name>
                      </italic>
                    </td><td rowspan="1" colspan="1">MFLUCC 15-0380</td><td rowspan="1" colspan="1">25–55 × 3–4</td><td rowspan="1" colspan="1">11– 15 × 3–5</td><td rowspan="1" colspan="1">25–50 × 6–10, 9–16-septate, with a sheath</td></tr></tbody></table></table-wrap></tp:treatment-sec></tp:taxon-treatment>
