# Supplementary material for: ﻿Morphological and phylogenetic analyses reveal Xenosporidesmiaceae fam. nov, with seven Xenosporidesmium species
Source: MycoKeys. 2025 Oct 13;123:171–88. doi: 10.3897/mycokeys.123.164006 (PMC12538220; doi:10.3897/mycokeys.123.164006)
Supplement: XML Treatment for Xenosporidesmium aquaticivaginatum [file mycokeys.123.164006-treatment4.xml]

<!DOCTYPE tp:taxon-treatment
  PUBLIC "-//TaxonX//DTD Taxonomic Treatment Publishing DTD v0 20100105//EN" "tax-treatment-NSO.dtd">
<tp:taxon-treatment xmlns:tp="http://www.plazi.org/taxpub"><tp:treatment-meta><kwd-group><label>Taxon classification</label><kwd>
                <named-content content-type="kingdom">Fungi</named-content>
              </kwd><kwd>
                <named-content content-type="order">Distoseptisporales</named-content>
              </kwd><kwd>
                <named-content content-type="family">Xenosporidesmiaceae</named-content>
              </kwd></kwd-group><mixed-citation publication-type="journal"><person-group><name><surname>Liu</surname><given-names>Ling-Ling</given-names></name><name><surname>Gu</surname><given-names>Xiao-Feng</given-names></name><name><surname>Gou</surname><given-names>Jiu-Lan</given-names></name><name><surname>Liu</surname><given-names>Zuo-Yi</given-names></name><name><surname>Chen</surname><given-names>Ya-Ya</given-names></name><name><surname>Wu</surname><given-names>Jia-Hai</given-names></name><name><surname>Liu</surname><given-names>Yong-Xiang</given-names></name></person-group><article-title>﻿Morphological and phylogenetic analyses reveal <tp:taxon-name><tp:taxon-name-part taxon-name-part-type="family">Xenosporidesmiaceae</tp:taxon-name-part></tp:taxon-name> fam. nov, with seven <italic><tp:taxon-name><tp:taxon-name-part taxon-name-part-type="genus" reg="Xenosporidesmium">Xenosporidesmium</tp:taxon-name-part></tp:taxon-name></italic> species</article-title><source>MycoKeys</source><day>13</day><month>10</month><year>2025</year><volume>123</volume><fpage>171</fpage><lpage>188</lpage><pub-id pub-id-type="doi">10.3897/mycokeys.123.164006</pub-id></mixed-citation></tp:treatment-meta><tp:nomenclature><label>﻿</label><tp:taxon-name><object-id xmlns:xlink="http://www.w3.org/1999/xlink" content-type="arpha" xlink:type="simple">0866A885-BDDE-5781-AAB1-1F099D2B4546</object-id>
              <tp:taxon-name-part taxon-name-part-type="genus" reg="Xenosporidesmium">Xenosporidesmium</tp:taxon-name-part>
              <tp:taxon-name-part taxon-name-part-type="species" reg="aquaticivaginatum">aquaticivaginatum</tp:taxon-name-part>
              <object-id xmlns:xlink="http://www.w3.org/1999/xlink" xlink:type="simple">Index Fungorum: IF904253</object-id>
            </tp:taxon-name><tp:taxon-authority>(Jing Yang &amp; K.D. Hyde) L. L. Liu &amp; Z. Y. Liu</tp:taxon-authority><tp:taxon-status xmlns:xlink="http://www.w3.org/1999/xlink" xlink:type="simple">comb. nov.</tp:taxon-status><tp:nomenclature-citation-list><tp:nomenclature-citation><tp:taxon-name>
                  <tp:taxon-name-part taxon-name-part-type="genus" reg="Sporidesmium"/>
                  <tp:taxon-name-part taxon-name-part-type="species" reg="aquaticivaginatum"/>
                </tp:taxon-name><comment>≡ <tp:taxon-name><tp:taxon-name-part taxon-name-part-type="genus" reg="Sporidesmium">Sporidesmium</tp:taxon-name-part> <tp:taxon-name-part taxon-name-part-type="species" reg="aquaticivaginatum">aquaticivaginatum</tp:taxon-name-part></tp:taxon-name> Jing Yang &amp; K.D. Hyde, Fungal Diversity 80: 217 (2016) </comment></tp:nomenclature-citation></tp:nomenclature-citation-list></tp:nomenclature><tp:treatment-sec sec-type="material" id="SECID0EZJAK"><title>Material examined.</title><p>Thailand • Prachuap Khiri Khan Province, Hua Hin, stream flowing outside Kaeng Krachan National Park, on submerged wood, 25 December 2014, Jaap van Strien, Site4-44-2 (MFLU 15-1159, holotype); ex-type living culture, MFLUCC15-0624; ibid. (HKAS950 46, isotype).</p></tp:treatment-sec></tp:taxon-treatment>
